# Supplementary material for: Survival in Patients with Colorectal Cancer and Isolated Brain Metastases: Temporal Trends and Prognostic Factors from the National Cancer Database (2010–2020)
Source: Cancers (Basel). 2025 Jul 31;17(15):2531. doi: 10.3390/cancers17152531 (PMC12345898; doi:10.3390/cancers17152531)
Supplement: Supplementary file 1 [file cancers-17-02531-s001.zip]

Archive with 1 entries (1 files):
- cancers-3592974-supplementary.pdf
